# Supplementary material for: Cannabis and Psychedelics Among U.S. Young Adults: Use, Messaging Exposure, Perceptions, and Legalization Support
Source: Int J Environ Res Public Health. 2026 Feb 17;23(2):255. doi: 10.3390/ijerph23020255 (PMC12941090; doi:10.3390/ijerph23020255)
Supplement: Supplementary file 1 [file ijerph-23-00255-s001.zip]

Archive with 1 entries (1 files):
- ijerph-4107768-supplementary.pdf
